# Supplementary material for: Prediction and stratification of longitudinal risk for chronic obstructive pulmonary disease across smoking behaviors
Source: Nat Commun. 2023 Dec 14;14:8297. doi: 10.1038/s41467-023-44047-8 (PMC10721891; doi:10.1038/s41467-023-44047-8)
Supplement: Supplementary file 6 — Source Data [file 41467_2023_44047_MOESM6_ESM.xlsx]

## Sheet: TitlePage
Source Data Prediction and stratification of longitudinal risk for chronic obstructive pulmonary disease across smoking behaviors Yixuan He1,2,3, David C. Qian4, James A. Diao5, Michael H. Cho6, Edwin K. Silverman3,6,7, Alexander Gusev8, Arjun K. Manrai5, Alicia R. Martin*+1,2,3, Chirag J. Patel*+5 1. Analytic and Translational Genetics Unit, Massachusetts General Hospital, Boston, MA, USA 2. Sta…

## Sheet: Fig2A
Figure 2a
Percentile	Incidence
1	0.564972
2	0.707214
3	0.424328
4	0.848656
5	0.707214
6	0.424328
7	0.848656
8	0.282885
9	0.424328
10	0.282885
11	0.990099
12	0.848656
13	0.707214
14	0.848656
15	0.565771
16	0.848656
17	1.13154
18	1.13154
19	0.282885
20	0.848656
21	0.848656
22	0.424328
23	0.707214
24	0.282885
25	0.848656
26	1.41443
27	0.990099
28	1.27298
29	0.707214
30	1.41443
31	1.13154
32	0.848656
33	1.27298
34	1.27298
35	1.13154
36	0.848656
37	1.27298
38	1.83876
39	1.41443
40	0.848656
41	1.13154
42	1.13154
43	0.565771
44	1.41443
45	1.27298
46	1.13154
47	0.990099
48	0.707214
49	1.41443
50	1.27298
51	1.12994
52	0.848656
53	1.55587
54	1.13154
55	1.27298
56	0.990099
57	1.55587
58	1.41443
59	1.27298
60	0.990099
61	1.13154
62	1.9802
63	1.41443
64	1.69731
65	1.69731
66	2.40453
67	1.27298
68	0.990099
69	1.9802
70	2.26308
71	1.9802
72	2.40453
73	1.83876
74	1.41443
75	2.12164
76	1.83876
77	1.27298
78	1.55587
79	2.40453
80	1.69731
81	1.55587
82	1.69731
83	2.40453
84	2.40453
85	2.26308
86	2.12164
87	2.54597
88	3.25318
89	2.68741
90	4.66761
91	3.11174
92	3.53607
93	5.23338
94	4.66761
95	5.37482
96	6.08204
97	6.78925
98	12.7298
99	13.7199
100	21.6407

## Sheet: Fig2b
Figure 2b
Pack year quintile	Incidence
0	1.16996
1	1.50647
2	1.98533
3	2.60373
4	4.03483
5	8.64333

## Sheet: Fig3
Figure 3
Subgroups	C index	SE
All individuals
Baseline	0.64935	0.00744051
PGS	0.663135	0.0074052
SB (Smoking status)	0.738156	0.00731559
SB (Pack years)	0.741654	0.00740026
SB	0.751754	0.0074194
SERS	0.770201	0.00723528
SERS+PGS	0.770902	0.00697856
PGS+SB	0.760703	0.00724097
SERS+SB	0.765643	0.00716121
PGS+SERS+SB	0.769363	0.00696046
Never Smoker
PGS	0.648428	0.0126825
SERS	0.655509	0.0130361
PGS+SERS	0.666915	0.0129049
Previous Smoker
PGS	0.66326	0.0122021
Pack years	0.717434	0.0123503
SERS	0.744042	0.011721
PGS+SERS	0.746873	0.0113974
Current Smoker
PGS	0.728033	0.0125386
Pack years	0.70305	0.0130837
SERS	0.777142	0.0107849
PGS+SERS	0.782918	0.0109457

## Sheet: Fig4a
Figure 4a
EUR	1	0	0
CSA	0.975034	0.0507419	0.0989467
AFR	0.905084	0.0677089	0.132032
EAS	0.853638	0.0560477	0.109293

## Sheet: Fig4b
Figure 4b
	Never (%)	Previous (%)	Current (%)
AMR	62.3656	25.0384	12.596
MID	59.9823	23.8687	16.1491
EAS	84.1167	9.7785	6.10481
AFR	81.458	9.41331	9.12872
CSA	85.7682	7.82095	6.41089
EUR	66.7449	25.2256	8.02948

## Sheet: Fig4c
Figure 4c
	Never (%)	Previous (%)	Current (%)
AMR	62.3656	25.0384	12.596
MID	59.9823	23.8687	16.1491
EAS	84.1167	9.7785	6.10481
AFR	81.458	9.41331	9.12872
CSA	85.7682	7.82095	6.41089
EUR	66.7449	25.2256	8.02948

## Sheet: Fig4d
Figure 4d
	In paid employment or self-employed (%)	Retired (%)	Looking after home and/or family (%)	Unable to work because of sickness or disability (%)	Unemployed (%)	Doing unpaid or voluntary work (%)	Full or part-time student (%)	None of the above (%)
AMR	64.0553	17.2043	6.60522	3.99386	3.22581	0.921659	1.84332	2.15054
MID	56.2555	14.197	6.65484	8.16327	8.96185	1.06477	1.86335	2.8394
EAS	67.423	15.9373	8.64398	0.702323	3.83576	0.648298	1.18855	1.62075
AFR	69.768	14.9081	2.47373	3.94046	5.75744	0.897548	1.33538	0.91944
CSA	64.5188	18.6916	6.05017	4.75488	3.65634	0.409903	0.426299	1.49205
EUR	59.1016	32.9708	2.77927	2.65905	1.36205	0.43846	0.214987	0.47382

## Sheet: SupFig1
Supp Figure 1
Field ID	Coding	Response	Reference	P Value	Category	Field name
1558	f.1558.0.0.L	Three or four times a week	Daily or almost daily	0.0384264	Alcohol	Alcohol intake frequency.
1558	f.1558.0.0.Q	Once or twice a week	Daily or almost daily	0.00836401	Alcohol	Alcohol intake frequency.
1558	f.1558.0.0.C	One to three times a month	Daily or almost daily	0.013031	Alcohol	Alcohol intake frequency.
1558	f.1558.0.0^4	Special occasions only	Daily or almost daily	0.00855589	Alcohol	Alcohol intake frequency.
1558	f.1558.0.0^5	Never	Daily or almost daily	0.00256475	Alcohol	Alcohol intake frequency.
1628	f.1628.0.0.L	About the same	More nowadays	0.165579	Alcohol	Alcohol intake versus 10 years previously
1628	f.1628.0.0.Q	Less nowadays	More nowadays	0.0245307	Alcohol	Alcohol intake versus 10 years previously
20117	f.20117.0.0Never	Never	Current	0.0157736	Alcohol	Alcohol drinker status
20117	f.20117.0.0Previous	Previous	Current	6.15e-05	Alcohol	Alcohol drinker status
1289	f.1289.0.0			0.0226413	Diet	Cooked vegetable intake
1299	f.1299.0.0			0.317149	Diet	Salad / raw vegetable intake
1309	f.1309.0.0			0.324696	Diet	Fresh fruit intake
1319	f.1319.0.0			0.0625491	Diet	Dried fruit intake
1329	f.1329.0.0.L	Less than once a week	Never	0.795997	Diet	Oily fish intake
1329	f.1329.0.0.Q	Once a week	Never	0.776079	Diet	Oily fish intake
1329	f.1329.0.0.C	2-4 times a week	Never	0.869077	Diet	Oily fish intake
1329	f.1329.0.0^4	5-6 times a week	Never	0.812839	Diet	Oily fish intake
1329	f.1329.0.0^5	Once or more daily	Never	0.999236	Diet	Oily fish intake
1339	f.1339.0.0.L	Less than once a week	Never	0.571188	Diet	Non-oily fish intake
1339	f.1339.0.0.Q	Once a week	Never	0.622312	Diet	Non-oily fish intake
1339	f.1339.0.0.C	2-4 times a week	Never	0.514182	Diet	Non-oily fish intake
1339	f.1339.0.0^4	5-6 times a week	Never	0.527146	Diet	Non-oily fish intake
1339	f.1339.0.0^5	Once or more daily	Never	0.430982	Diet	Non-oily fish intake
1349	f.1349.0.0.L	Less than once a week	Never	0.505209	Diet	Processed meat intake
1349	f.1349.0.0.Q	Once a week	Never	0.589311	Diet	Processed meat intake
1349	f.1349.0.0.C	2-4 times a week	Never	0.597644	Diet	Processed meat intake
1349	f.1349.0.0^4	5-6 times a week	Never	0.663902	Diet	Processed meat intake
1349	f.1349.0.0^5	Once or more daily	Never	0.769367	Diet	Processed meat intake
1359	f.1359.0.0.L	Less than once a week	Never	0.633741	Diet	Poultry intake
1359	f.1359.0.0.Q	Once a week	Never	0.846376	Diet	Poultry intake
1359	f.1359.0.0.C	2-4 times a week	Never	0.615338	Diet	Poultry intake
1359	f.1359.0.0^4	5-6 times a week	Never	0.946597	Diet	Poultry intake
1359	f.1359.0.0^5	Once or more daily	Never	0.655208	Diet	Poultry intake
1369	f.1369.0.0.L	Less than once a week	Never	0.999994	Diet	Beef intake
1369	f.1369.0.0.Q	Once a week	Never	0.999995	Diet	Beef intake
1369	f.1369.0.0.C	2-4 times a week	Never	0.999994	Diet	Beef intake
1369	f.1369.0.0^4	5-6 times a week	Never	0.999996	Diet	Beef intake
1369	f.1369.0.0^5	Once or more daily	Never	0.999994	Diet	Beef intake
1379	f.1379.0.0.L	Less than once a week	Never	0.910067	Diet	Lamb/mutton intake
1379	f.1379.0.0.Q	Once a week	Never	0.970572	Diet	Lamb/mutton intake
1379	f.1379.0.0.C	2-4 times a week	Never	0.914562	Diet	Lamb/mutton intake
1379	f.1379.0.0^4	5-6 times a week	Never	0.825285	Diet	Lamb/mutton intake
1379	f.1379.0.0^5	Once or more daily	Never	0.894206	Diet	Lamb/mutton intake
1389	f.1389.0.0.L	Less than once a week	Never	0.674195	Diet	Pork intake
1389	f.1389.0.0.Q	Once a week	Never	0.689177	Diet	Pork intake
1389	f.1389.0.0.C	2-4 times a week	Never	0.662696	Diet	Pork intake
1389	f.1389.0.0^4	5-6 times a week	Never	0.679132	Diet	Pork intake
1389	f.1389.0.0^5	Once or more daily	Never	0.609194	Diet	Pork intake
1408	f.1408.0.0.L	Less than once a week	Never	0.104647	Diet	Cheese intake
1408	f.1408.0.0.Q	Once a week	Never	0.118005	Diet	Cheese intake
1408	f.1408.0.0.C	2-4 times a week	Never	0.0823951	Diet	Cheese intake
1408	f.1408.0.0^4	5-6 times a week	Never	0.0757241	Diet	Cheese intake
1408	f.1408.0.0^5	Once or more daily	Never	0.0274384	Diet	Cheese intake
1418	f.1418.0.0Full cream	Full cream	Semi-skimmed	0.0353268	Diet	Milk type used
1418	f.1418.0.0Skimmed	Skimmed	Semi-skimmed	0.393618	Diet	Milk type used
1418	f.1418.0.0Soya	Soya	Semi-skimmed	0.072207	Diet	Milk type used
1418	f.1418.0.0Other type of milk	Other type of milk	Semi-skimmed	0.000285135	Diet	Milk type used
1418	f.1418.0.0Never/rarely have milk	Never/rarely have milk	Semi-skimmed	0.52952	Diet	Milk type used
1428	f.1428.0.0Never/rarely use spread	Never/rarely use spread	Other type of spread/margarine	0.0202398	Diet	Spread type
1428	f.1428.0.0Butter/spreadable butter	Butter/spreadable butter	Other type of spread/margarine	0.569525	Diet	Spread type
1428	f.1428.0.0Flora Pro-Active/Benecol	Flora Pro-Active/Benecol	Other type of spread/margarine	0.178638	Diet	Spread type
1438	f.1438.0.0			0.174563	Diet	Bread intake
1448	f.1448.0.0White	White	Wholemeal or wholegrain	1.48e-05	Diet	Bread type
1448	f.1448.0.0Brown	Brown	Wholemeal or wholegrain	0.798454	Diet	Bread type
1448	f.1448.0.0Other type of bread	Other type of bread	Wholemeal or wholegrain	0.407092	Diet	Bread type
1458	f.1458.0.0			0.939867	Diet	Cereal intake
1478	f.1478.0.0.L	Sometimes	Never/rarely	0.289854	Diet	Salt added to food
1478	f.1478.0.0.Q	Usually	Never/rarely	0.00969396	Diet	Salt added to food
1478	f.1478.0.0.C	Always	Never/rarely	0.113298	Diet	Salt added to food
1488	f.1488.0.0			5.49e-05	Diet	Tea intake
1498	f.1498.0.0			0.974735	Diet	Coffee intake
1518	f.1518.0.0.L	Very hot	Do not drink hot drinks	0.364775	Diet	Hot drink temperature
1518	f.1518.0.0.Q	Hot	Do not drink hot drinks	0.473812	Diet	Hot drink temperature
1518	f.1518.0.0.C	Warm	Do not drink hot drinks	0.484435	Diet	Hot drink temperature
1528	f.1528.0.0			0.495726	Diet	Water intake
1538	f.1538.0.0Yes, because of illness	Yes, because of illness	No	1.88e-25	Diet	Major dietary changes in the last 5 years
1538	f.1538.0.0Yes, because of other reasons	Yes, because of other reasons	No	0.981222	Diet	Major dietary changes in the last 5 years
1548	f.1548.0.0.L	Sometimes	Never/rarely	0.149503	Diet	Variation in diet
1548	f.1548.0.0.Q	Often	Never/rarely	0.984251	Diet	Variation in diet
6144	f.6144.0.0Eggs or foods containing eggs	Eggs or foods containing eggs	I eat all of the above	0.894337	Diet	Never eat eggs, dairy, wheat, sugar
6144	f.6144.0.0Dairy products	Dairy products	I eat all of the above	0.0122721	Diet	Never eat eggs, dairy, wheat, sugar
6144	f.6144.0.0Wheat products	Wheat products	I eat all of the above	0.00480416	Diet	Never eat eggs, dairy, wheat, sugar
6144	f.6144.0.0Sugar or foods/drinks containing sugar	Sugar or foods/drinks containing sugar	I eat all of the above	0.712039	Diet	Never eat eggs, dairy, wheat, sugar
6138	f.6138.0.0None of the above	None of the above	College or University degree	1.9e-12	Education	Qualifications
6138	f.6138.0.0A levels/AS levels or equivalent	A levels/AS levels or equivalent	College or University degree	0.0421093	Education	Qualifications
6138	f.6138.0.0O levels/GCSEs or equivalent	O levels/GCSEs or equivalent	College or University degree	0.387664	Education	Qualifications
6138	f.6138.0.0CSEs or equivalent	CSEs or equivalent	College or University degree	0.113011	Education	Qualifications
6138	f.6138.0.0NVQ or HND or HNC or equivalent	NVQ or HND or HNC or equivalent	College or University degree	0.121992	Education	Qualifications
6138	f.6138.0.0Other professional qualifications eg: nursing, teaching	Other professional qualifications eg: nursing, teaching	College or University degree	0.00183106	Education	Qualifications
1110	f.1110.0.0.L	One year or less	Never used mobile phone at least once per week	0.855534	Electronic device use	Length of mobile phone use
1110	f.1110.0.0.Q	Two to four years	Never used mobile phone at least once per week	0.882882	Electronic device use	Length of mobile phone use
1110	f.1110.0.0.C	Five to eight years	Never used mobile phone at least once per week	0.974407	Electronic device use	Length of mobile phone use
1110	f.1110.0.0^4	More than eight years	Never used mobile phone at least once per week	0.473795	Electronic device use	Length of mobile phone use
2237	f.2237.0.0.L	Sometimes	Never/rarely	0.597892	Electronic device use	Plays computer games
2237	f.2237.0.0.Q	Often	Never/rarely	0.218388	Electronic device use	Plays computer games
6142	f.6142.0.0None of the above	None of the above	In paid employment or self-employed	0.84867	Employment	Current employment status
6142	f.6142.0.0Retired	Retired	In paid employment or self-employed	2.76e-06	Employment	Current employment status
6142	f.6142.0.0Looking after home and/or family	Looking after home and/or family	In paid employment or self-employed	0.763057	Employment	Current employment status
6142	f.6142.0.0Unable to work because of sickness or disability	Unable to work because of sickness or disability	In paid employment or self-employed	4.99e-45	Employment	Current employment status
6142	f.6142.0.0Unemployed	Unemployed	In paid employment or self-employed	0.015709	Employment	Current employment status
6142	f.6142.0.0Doing unpaid or voluntary work	Doing unpaid or voluntary work	In paid employment or self-employed	0.869264	Employment	Current employment status
6142	f.6142.0.0Full or part-time student	Full or part-time student	In paid employment or self-employed	0.836252	Employment	Current employment status
670	f.670.0.0None of the above	None of the above	A house or bungalow	0.489448	Household	Type of accommodation lived in
670	f.670.0.0A flat, maisonette or apartment	A flat, maisonette or apartment	A house or bungalow	0.346765	Household	Type of accommodation lived in
670	f.670.0.0Mobile or temporary structure (i.e. caravan)	Mobile or temporary structure (i.e. caravan)	A house or bungalow	0.53254	Household	Type of accommodation lived in
670	f.670.0.0Sheltered accommodation	Sheltered accommodation	A house or bungalow	7.91e-10	Household	Type of accommodation lived in
670	f.670.0.0Care home	Care home	A house or bungalow	0.0548907	Household	Type of accommodation lived in
680	f.680.0.0None of the above	None of the above	Own outright (by you or someone in your household)	0.475131	Household	Own or rent accommodation lived in
680	f.680.0.0Own with a mortgage	Own with a mortgage	Own outright (by you or someone in your household)	0.407384	Household	Own or rent accommodation lived in
680	f.680.0.0Rent - from local authority, local council, housing association	Rent - from local authority, local council, housing association	Own outright (by you or someone in your household)	1.65e-26	Household	Own or rent accommodation lived in
680	f.680.0.0Rent - from private landlord or letting agency	Rent - from private landlord or letting agency	Own outright (by you or someone in your household)	0.426496	Household	Own or rent accommodation lived in
680	f.680.0.0Pay part rent and part mortgage (shared ownership)	Pay part rent and part mortgage (shared ownership)	Own outright (by you or someone in your household)	0.0585918	Household	Own or rent accommodation lived in
680	f.680.0.0Live in accommodation rent free	Live in accommodation rent free	Own outright (by you or someone in your household)	0.827895	Household	Own or rent accommodation lived in
699	f.699.0.0			0.11337	Household	Length of time at current address
709	f.709.0.0			0.000157564	Household	Number in household
738	f.738.0.0.L	18,000 to 30,999	Less than 18,000	0.148952	Household	Average total household income before tax
738	f.738.0.0.Q	31,000 to 51,999	Less than 18,001	0.266852	Household	Average total household income before tax
738	f.738.0.0.C	52,000 to 100,000	Less than 18,002	0.388144	Household	Average total household income before tax
738	f.738.0.0^4	Greater than 100,000	Less than 18,003	0.388015	Household	Average total household income before tax
6139	f.6139.0.0None of the above	None of the above	A gas hob or gas cooker	0.967928	Household	Gas or solid-fuel cooking/heating
6139	f.6139.0.0A gas fire that you use regularly in winter time	A gas fire that you use regularly in winter time	A gas hob or gas cooker	0.837189	Household	Gas or solid-fuel cooking/heating
6139	f.6139.0.0An open solid fuel fire that you use regularly in winter time	An open solid fuel fire that you use regularly in winter time	A gas hob or gas cooker	0.0706633	Household	Gas or solid-fuel cooking/heating
6146	f.6146.0.01	Attendance allowance	None of the above	1.94e-14	Other sociodemographic factors	Attendance/disability/mobility allowance
6146	f.6146.0.02	Disability living allowance	None of the above	4.37e-75	Other sociodemographic factors	Attendance/disability/mobility allowance
6146	f.6146.0.03	Blue badge	None of the above	9.27e-07	Other sociodemographic factors	Attendance/disability/mobility allowance
884	f.884.0.0			0.429403	Physical activity	Number of days/week of moderate physical activity 10+ minutes
924	f.924.0.0.L	Slow pace	None of the above	0.000248724	Physical activity	Usual walking pace
924	f.924.0.0.Q	Steady average pace	None of the above	0.000843381	Physical activity	Usual walking pace
924	f.924.0.0.C	Brisk pace	None of the above	5.94e-18	Physical activity	Usual walking pace
943	f.943.0.0.L	1-5 times a day	None	0.962725	Physical activity	Frequency of stair climbing in last 4 weeks
943	f.943.0.0.Q	6-10 times a day	None	0.908108	Physical activity	Frequency of stair climbing in last 4 weeks
943	f.943.0.0.C	11-15 times a day	None	0.794881	Physical activity	Frequency of stair climbing in last 4 weeks
943	f.943.0.0^4	16-20 times a day	None	0.783381	Physical activity	Frequency of stair climbing in last 4 weeks
943	f.943.0.0^5	More than 20 times a day	None	0.716879	Physical activity	Frequency of stair climbing in last 4 weeks
1070	f.1070.0.0			2.57e-08	Physical activity	Time spent watching television (TV)
6162	f.6162.0.0None of the above	None of the above	Car/motor vehicle	0.108512	Physical activity	Types of transport used (excluding work)
6162	f.6162.0.0Walk	Walk	Car/motor vehicle	0.40292	Physical activity	Types of transport used (excluding work)
6162	f.6162.0.0Public transport	Public transport	Car/motor vehicle	4.34e-05	Physical activity	Types of transport used (excluding work)
6162	f.6162.0.0Cycle	Cycle	Car/motor vehicle	0.0115059	Physical activity	Types of transport used (excluding work)
6164	f.6164.0.0None of the above	None of the above	Walking for pleasure (not as a means of transport)	3.92e-18	Physical activity	Types of physical activity in last 4 weeks
6164	f.6164.0.0Other exercises (eg: swimming, cycling, keep fit, bowling)	Other exercises (eg: swimming, cycling, keep fit, bowling)	Walking for pleasure (not as a means of transport)	0.193097	Physical activity	Types of physical activity in last 4 weeks
6164	f.6164.0.0Strenuous sports	Strenuous sports	Walking for pleasure (not as a means of transport)	0.556175	Physical activity	Types of physical activity in last 4 weeks
6164	f.6164.0.0Light DIY (eg: pruning, watering the lawn)	Light DIY (eg: pruning, watering the lawn)	Walking for pleasure (not as a means of transport)	0.00186226	Physical activity	Types of physical activity in last 4 weeks
6164	f.6164.0.0Heavy DIY (eg: weeding, lawn mowing, carpentry, digging)	Heavy DIY (eg: weeding, lawn mowing, carpentry, digging)	Walking for pleasure (not as a means of transport)	0.0387855	Physical activity	Types of physical activity in last 4 weeks
24003	f.24003.0.0			0.00120816	Residential air pollution	Nitrogen dioxide air pollution; 2010
24004	f.24004.0.0			4.7e-05	Residential air pollution	Nitrogen oxides air pollution; 2010
24005	f.24005.0.0			0.357146	Residential air pollution	Particulate matter air pollution (pm10); 2010
24006	f.24006.0.0			6.72e-05	Residential air pollution	Particulate matter air pollution (pm2.5); 2010
24007	f.24007.0.0			0.799052	Residential air pollution	Particulate matter air pollution (pm2.5) absorbance; 2010
24008	f.24008.0.0			0.122314	Residential air pollution	Particulate matter air pollution 2.5-10um; 2010
24009	f.24009.0.0			0.346466	Residential air pollution	Traffic intensity on the nearest road
24010	f.24010.0.0			0.305487	Residential air pollution	Inverse distance to the nearest road
24011	f.24011.0.0			0.0173219	Residential air pollution	Traffic intensity on the nearest major road
24012	f.24012.0.0			0.774939	Residential air pollution	Inverse distance to the nearest major road
24013	f.24013.0.0			0.287675	Residential air pollution	Total traffic load on major roads
24014	f.24014.0.0.L	Yes	No	0.418197	Residential air pollution	Close to major road
24015	f.24015.0.0			0.791961	Residential air pollution	Sum of road length of major roads within 100m
24016	f.24016.0.0			0.00227289	Residential air pollution	Nitrogen dioxide air pollution; 2005
24017	f.24017.0.0			0.000631845	Residential air pollution	Nitrogen dioxide air pollution; 2006
24018	f.24018.0.0			0.00205173	Residential air pollution	Nitrogen dioxide air pollution; 2007
24019	f.24019.0.0			0.0773714	Residential air pollution	Particulate matter air pollution (pm10); 2007
24020	f.24020.0.0			0.40523	Residential noise pollution	Average daytime sound level of noise pollution
24021	f.24021.0.0			0.405677	Residential noise pollution	Average evening sound level of noise pollution
24022	f.24022.0.0			0.405341	Residential noise pollution	Average night-time sound level of noise pollution
24023	f.24023.0.0			0.405887	Residential noise pollution	Average 16-hour sound level of noise pollution
24024	f.24024.0.0			0.405979	Residential noise pollution	Average 24-hour sound level of noise pollution
2129	f.2129.0.0.L	Skip this section	Continue	4.68e-05	Sexual factors	Answered sexual history questions
2139	f.2139.0.0			5.84e-05	Sexual factors	Age first had sexual intercourse
1180	f.1180.0.0.L	More a 'morning' than 'evening' person	Definitely a 'morning' person	0.453087	Sleep	Morning/evening person (chronotype)
1180	f.1180.0.0.Q	More an 'evening' than a 'morning' person	Definitely a 'morning' person	0.461363	Sleep	Morning/evening person (chronotype)
1180	f.1180.0.0.C	Definitely an 'evening' person	Definitely a 'morning' person	0.552705	Sleep	Morning/evening person (chronotype)
1190	f.1190.0.0.L	Sometimes	Never/rarely	4.39e-06	Sleep	Nap during day
1190	f.1190.0.0.Q	Usually	Never/rarely	0.210491	Sleep	Nap during day
1200	f.1200.0.0.L	Sometimes	Never/rarely	0.16571	Sleep	Sleeplessness / insomnia
1200	f.1200.0.0.Q	Usually	Never/rarely	0.115411	Sleep	Sleeplessness / insomnia
1210	f.1210.0.0.L	No	Yes	0.814266	Sleep	Snoring
1220	f.1220.0.0.L	Sometimes	Never/rarely	0.979059	Sleep	Daytime dozing / sleeping (narcolepsy)
1220	f.1220.0.0.Q	Usually	Never/rarely	0.978203	Sleep	Daytime dozing / sleeping (narcolepsy)
1220	f.1220.0.0.C	All of the time	Never/rarely	0.978536	Sleep	Daytime dozing / sleeping (narcolepsy)
1050	f.1050.0.0			0.820612	Sun exposure	Time spend outdoors in summer
1060	f.1060.0.0			0.383515	Sun exposure	Time spent outdoors in winter
1717	f.1717.0.0.L	Fair	Very fair	0.990932	Sun exposure	Skin colour
1717	f.1717.0.0.Q	Light olive	Very fair	0.991522	Sun exposure	Skin colour
1717	f.1717.0.0.C	Dark olive	Very fair	0.991013	Sun exposure	Skin colour
1717	f.1717.0.0^4	Brown	Very fair	0.992459	Sun exposure	Skin colour
1717	f.1717.0.0^5	Black	Very fair	0.991378	Sun exposure	Skin colour
1727	f.1727.0.0.L	Get moderately tanned	Get very tanned	0.255866	Sun exposure	Ease of skin tanning
1727	f.1727.0.0.Q	Get mildly or occasionally tanned	Get very tanned	0.276693	Sun exposure	Ease of skin tanning
1727	f.1727.0.0.C	Never tan, only burn	Get very tanned	0.828774	Sun exposure	Ease of skin tanning
1737	f.1737.0.0			0.100636	Sun exposure	Childhood sunburn occasions
1747	f.1747.0.01	Red	Blonde	0.183818	Sun exposure	Hair colour (natural, before greying)
1747	f.1747.0.02	Light brown	Blonde	0.454949	Sun exposure	Hair colour (natural, before greying)
1747	f.1747.0.04	Dark brown	Blonde	0.083173	Sun exposure	Hair colour (natural, before greying)
1747	f.1747.0.05	Black	Blonde	0.0963779	Sun exposure	Hair colour (natural, before greying)
1747	f.1747.0.06	Other	Blonde	0.0487403	Sun exposure	Hair colour (natural, before greying)
1757	f.1757.0.0.L	Older than you are	Younger than you are	0.00152956	Sun exposure	Facial ageing
1757	f.1757.0.0.Q	About your age	Younger than you are	0.00228853	Sun exposure	Facial ageing
2267	f.2267.0.0.L	Sometimes	Never/rarely	0.774313	Sun exposure	Use of sun/uv protection
2267	f.2267.0.0.Q	Most of the time	Never/rarely	0.695843	Sun exposure	Use of sun/uv protection
2267	f.2267.0.0.C	Always	Never/rarely	0.906066	Sun exposure	Use of sun/uv protection
2267	f.2267.0.0^4	Do not go out into the sun	Never/rarely	0.943192	Sun exposure	Use of sun/uv protection
2277	f.2277.0.0			0.644635	Sun exposure	Frequency of solarium/sunlamp use

## Sheet: SupFig3a
Supp Figure 3A (Never Smokers)
Percentile	Incidence	Score
1	0.635728	SERS
2	0.635728	SERS
3	0.890019	SERS
4	0.847637	SERS
5	1.08074	SERS
6	1.22907	SERS
7	1.20788	SERS
8	1.22907	SERS
9	1.69527	SERS
10	2.16147	SERS
1	0.636267	PGS
2	0.848356	PGS
3	0.699894	PGS
4	0.869565	PGS
5	1.03924	PGS
6	1.33616	PGS
7	1.27253	PGS
8	1.20891	PGS
9	1.78155	PGS
10	1.86638	PGS

[truncated: 3 more sheets: SupFig3b, SupFig3c, SupFig5]
